# Supplementary material for: Calculating the Aqueous pKa of Phenols: Predictions for Antioxidants and Cannabinoids
Source: Antioxidants (Basel). 2023 Jul 13;12(7):1420. doi: 10.3390/antiox12071420 (PMC10376140; doi:10.3390/antiox12071420)
Supplement: Supplementary file 1 [file antioxidants-12-01420-s001.zip]

Archive with 1 entries (1 files):
- antioxidants-2451499-supplementary.pdf
